# Supplementary material for: Impact of Atmospheric Conditions and Source Identification of Gaseous Polycyclic Aromatic Hydrocarbons (PAHs) during a Smoke Haze Period in Upper Southeast Asia
Source: Toxics. 2023 Dec 5;11(12):990. doi: 10.3390/toxics11120990 (PMC10748124; doi:10.3390/toxics11120990)
Supplement: Supplementary file 1 [file toxics-11-00990-s001.zip]

Archive with 1 entries (1 files):
- toxics-2735331-supplementary.pdf
